# Supplementary material for: Neuronal Constituents and Putative Interactions Within the Drosophila Ellipsoid Body Neuropil
Source: Front Neural Circuits. 2018 Nov 27;12:103. doi: 10.3389/fncir.2018.00103 (PMC6278638; doi:10.3389/fncir.2018.00103)
Supplement: Supplementary file 1 [file Data_Sheet_1.zip]

Archive with 5 entries (4 files):
- Movies1-4/
- Movies1-4/Supplemental Movie 1.mp4
- Movies1-4/Supplemental Movie 2.mp4
- Movies1-4/Supplemental Movie 3.mp4
- Movies1-4/Supplemental Movie 4.mp4
