# Supplementary material for: Neuronal Constituents and Putative Interactions Within the Drosophila Ellipsoid Body Neuropil
Source: Front Neural Circuits. 2018 Nov 27;12:103. doi: 10.3389/fncir.2018.00103 (PMC6278638; doi:10.3389/fncir.2018.00103)
Supplement: Supplementary file 2 [file Data_Sheet_2.zip]

Archive with 5 entries (4 files):
- Movies5-8/
- Movies5-8/Supplemental Movie 5.mp4
- Movies5-8/Supplemental Movie 6.mp4
- Movies5-8/Supplemental Movie 7.mp4
- Movies5-8/Supplemental Movie 8.mp4
