# Supplementary material for: Neuronal Constituents and Putative Interactions Within the Drosophila Ellipsoid Body Neuropil
Source: Front Neural Circuits. 2018 Nov 27;12:103. doi: 10.3389/fncir.2018.00103 (PMC6278638; doi:10.3389/fncir.2018.00103)
Supplement: Supplementary file 6 [file Data_Sheet_6.zip]

Archive with 4 entries (3 files):
- Movies19-21/
- Movies19-21/Supplemental Movie 19.mp4
- Movies19-21/Supplemental Movie 20.mp4
- Movies19-21/Supplemental Movie 21.mp4
